# Supplementary material for: ARNI Pre-Operative Use and Vasoplegic Syndrome in Patients Undergoing Heart Transplantation or Left Ventricular Assist Device Surgery
Source: Med Sci (Basel). 2021 Dec 21;10(1):2. doi: 10.3390/medsci10010002 (PMC8788526; doi:10.3390/medsci10010002)
Supplement: Supplementary file 1 [file medsci-10-00002-s001.zip]

Archive with 1 entries (1 files):
- medsci-1418474-supplementary.pdf
